# Supplementary material for: Natural Selection Signatures in the Hondo and Ryukyu Japanese Subpopulations
Source: Mol Biol Evol. 2023 Oct 30;40(10):msad231. doi: 10.1093/molbev/msad231 (PMC10615566; doi:10.1093/molbev/msad231)
Supplement: msad231_Supplementary_Data [file msad231_supplementary_data.zip]

Archive with 2 entries (2 files):
- MBE-23-0248.R2.STables.xlsx
- MBE-23-0248.R2.SupNote.final.pdf
