# Supplementary material for: Natural Selection Signatures in the Hondo and Ryukyu Japanese Subpopulations
Source: Mol Biol Evol. 2023 Oct 30;40(10):msad231. doi: 10.1093/molbev/msad231 (PMC10615566; doi:10.1093/molbev/msad231)
Supplement: msad231_Supplementary_Data [file msad231_supplementary_data.zip › MBE-23-0248.R2.STables.xlsx]

## Sheet: ST1
Supplementary Table 1. Number of samples in NCGG and OBi cohorts and breakdown by PCA-UMAP defined clusters
Cohort	Sample Size	Hondo	Kerama/Kume-jima	Miyako	Okinawa-jima	Yaeyama
NCGG	12629	12598	0	2	25	4
OBi	5303	935	439	1404	1722	803
Total	17932	13533	439	1406	1747	807
NCGG, National Center for Geriatrics and Gerontology; OBi, Okinawa Bioinfomation Bank

## Sheet: ST2
Supplementary Table 2: Inferring the Composition of Clusters Defined by PCA-UMAP Using 2,671 Individuals with Clear Ancestry Records
Cluster	Number of sample1	Hondo	Kerama/Kume-jima	Miyako	Okinawajima	Yaeyama	Match rate
Hondo	476	475	0	0	1	0	0.997899
Kerama/Kume-jima	323	0	317	0	6	0	0.981424
Miyako	1014	0	0	1009	0	5	0.995069
Okinawa-jima	319	0	65	0	245	9	0.768025
Yaeyama	538	1	0	0	3	535	0.994424
1Number of samples whose four grandparents all born in the same island group

## Sheet: ST3
Supplementary Table 3. Top 10 Non-synonymous Coding Variants Ranked by the Fst
Variant	CHR	POS	REF	ALT	Fst	Normalized Fst	PFst	AF (Hondo)	AF (Ryukyu)	Gene	Amino acid change
rs671	12	112241766	G	A	0.088273	14.8596	0.000115857	0.280278	0.109918	ALDH2	Glu504Lys
rs76875855	12	53012302	G	A	0.073007	12.2898	0.00045551	0.0613316	0.190548	KRT73	Arg3Cys
rs17101180	1	78511960	C	T	0.067418	11.349	0.000755148	0.142319	0.296849	GIPC2	Ser61Phe
rs925368	12	110390979	T	C	0.066193	11.1428	0.000843895	0.122441	0.0255543	GIT2	Asn387Ser
rs74926660	13	113729414	C	T	0.065671	11.0549	0.000884864	0.0687579	0.193116	MCF2L	Arg407Trp
rs35113423	22	21989142	G	A	0.064952	10.9338	0.00094457	0.137294	0.287515	CCDC116	Glu264Lys
rs11705259	22	21990823	G	A	0.064938	10.9315	0.000945725	0.137405	0.287515	CCDC116	Ala436Thr
rs61528429	15	72968522	T	C	0.062055	10.4461	0.00122951	0.0828346	0.209335	HIGD2B	Tyr65Cys
rs6741892	2	38916970	A	T	0.061815	10.4058	0.0012563	0.20838	0.370945	GALM	Asn190Tyr
CHR, chromosome; POS, position; REF, reference allele; ALT, alternative allele; AF, allele frequency

## Sheet: ST4
Supplementary Table 4. HLA Alleles Tagged by Lead SNP in MHC in Hondo and Ryukyu Populations
Group	SNP	HLA allele	r2
Hondo	rs6907458	A*33:03	0.514764
		C*14:03	0.751932
		B*44:03	0.760494
		DRB1*13:02	0.818878
		DQA1*01:02	0.417379
		DQB1*06:04	0.936414
		DPB1*04:01	0.483059
Ryukyu	rs9268199	DQB1*06:02	0.785672
		DRB1*15:01	0.784131
		DQA1*01:02	0.657384
SNP, single-nucleotide polymorphism; r2, linkage disequilibrium (LD) r-squared (r2)

## Sheet: ST5
Supplementary Table 5. Estimated HLA Allele Frequencies in Hondo, Ryukyu, and Each Ryukyu Sub-Population
HLA Allele	AF (Hondo)	AF (Ryukyu)	AF (Kerama/Kume-jima)	AF (Miyako)	AF (Okinawa-jima)	AF (Yaeyama)	P (Hondo vs Ryukyu)	P (within Ryukyu)
A*02:01	0.099	0.095	0.125	0.084	0.092	0.1	0.305	0.00849
A*02:06	0.081	0.165	0.15	0.17	0.182	0.118	3.1e-87	1.26e-05
A*02:07	0.041	0.048	0.062	0.078	0.026	0.035	0.00639	4.58e-20
A*11:01	0.092	0.084	0.051	0.122	0.062	0.081	0.0395	4.13e-16
A*24:02	0.358	0.342	0.337	0.345	0.33	0.367	0.052	0.353
A*26:01	0.04	0.073	0.084	0.057	0.084	0.071	4.97e-31	0.000737
A*26:02	0.034	0.026	0.024	0.024	0.028	0.028	0.00045	0.713
A*26:03	0.018	0.032	0.035	0.02	0.041	0.035	8.13e-13	7.82e-05
A*31:01	0.081	0.066	0.068	0.05	0.064	0.098	2.25e-05	2.26e-07
A*33:03	0.105	0.014	0.019	0.004	0.022	0.011	8.57e-138	5.13e-09
B*07:02	0.053	0.013	0.008	0.002	0.024	0.01	1.24e-52	3.51e-13
B*13:01	0.013	0.008	0.034	0.005	0.006	0.001	0.000185	4.9e-20
B*15:01	0.068	0.098	0.064	0.124	0.098	0.074	4.75e-17	1.06e-07
B*15:18	0.016	0.026	0.009	0.041	0.019	0.017	1.97e-08	5.53e-10
B*35:01	0.076	0.16	0.212	0.148	0.164	0.138	6.3e-94	0.000258
B*39:01	0.023	0.038	0.054	0.045	0.033	0.023	5.24e-12	0.000164
B*40:01	0.058	0.072	0.054	0.085	0.076	0.051	8.68e-06	0.000175
B*40:02	0.06	0.08	0.067	0.091	0.062	0.109	5.71e-10	2.05e-07
B*40:06	0.047	0.065	0.076	0.049	0.068	0.082	3.41e-10	0.000226
B*44:03	0.094	0.018	0.047	0.005	0.023	0.012	2.1e-106	8.02e-16
B*46:01	0.056	0.045	0.021	0.079	0.022	0.056	0.000374	1.45e-25
B*48:01	0.027	0.023	0.038	0.017	0.027	0.015	0.057	0.000415
B*51:01	0.082	0.074	0.059	0.057	0.091	0.074	0.0442	1.18e-05
B*52:01	0.113	0.015	0.01	0.005	0.019	0.026	2e-146	4.51e-08
B*54:01	0.075	0.085	0.081	0.063	0.092	0.102	0.00504	9.17e-05
B*55:01	0.005	0.012	0.011	0.006	0.013	0.02	8.59e-12	0.00126
B*55:02	0.011	0.007	0.006	0.008	0.006	0.006	0.00196	0.849
B*59:01	0.01	0.052	0.033	0.061	0.047	0.066	3.62e-118	0.000865
B*67:01	0.014	0.009	0.016	0.019	0.001	0.012	0.000229	4.28e-12
C*01:02	0.173	0.212	0.17	0.227	0.197	0.252	2.25e-11	9.15e-05
C*03:03	0.127	0.235	0.269	0.222	0.241	0.23	5.08e-92	0.125
C*03:04	0.118	0.147	0.148	0.16	0.124	0.177	1.08e-09	8.06e-05
C*04:01	0.045	0.043	0.04	0.059	0.036	0.03	0.403	5.62e-06
C*07:02	0.122	0.116	0.133	0.121	0.123	0.077	0.177	3.92e-05
C*07:04	0.01	0.023	0.009	0.04	0.016	0.015	6.21e-19	1.89e-11
C*08:01	0.068	0.059	0.089	0.05	0.062	0.052	0.0111	0.000667
C*08:03	0.015	0.021	0.009	0.012	0.03	0.022	0.000494	9.91e-07
C*12:02	0.114	0.019	0.01	0.014	0.02	0.028	8.53e-137	0.00261
C*14:02	0.067	0.057	0.032	0.041	0.073	0.061	0.00184	4.76e-08
C*15:02	0.026	0.044	0.04	0.047	0.042	0.042	8.43e-15	0.695
DRB1*01:01	0.058	0.016	0.008	0.003	0.028	0.021	1.22e-51	4.82e-14
DRB1*03:01	0.008	0.012	0.008	0.011	0.014	0.012	0.000112	0.55
DRB1*04:01	0.011	0.003	0.003	0.002	0.005	0.001	4.55e-10	0.156
DRB1*04:03	0.011	0.009	0.002	0.01	0.008	0.014	0.242	0.0336
DRB1*04:05	0.106	0.118	0.106	0.101	0.125	0.138	0.00503	0.00407
DRB1*04:07	0.01	0.011	0.014	0.005	0.017	0.004	0.587	3.15e-07
DRB1*08:02	0.023	0.023	0.022	0.022	0.025	0.019	0.886	0.538
DRB1*08:03	0.092	0.08	0.044	0.099	0.066	0.107	0.00132	1.64e-09
DRB1*09:01	0.119	0.117	0.187	0.083	0.125	0.125	0.601	7.85e-13
DRB1*11:01	0.025	0.014	0.016	0.009	0.016	0.017	4.17e-09	0.0324
DRB1*12:01	0.015	0.009	0.009	0.005	0.013	0.004	2.01e-05	0.000408
DRB1*12:02	0.018	0.012	0.03	0.009	0.013	0.007	0.000117	2.62e-06
DRB1*13:01	0.005	0.013	0.001	0.013	0.005	0.036	1.58e-12	7.92e-20
DRB1*13:02	0.094	0.032	0.068	0.021	0.033	0.027	1.75e-68	3.81e-10
DRB1*14:01	0.02	0.035	0.019	0.043	0.027	0.042	1.19e-14	0.000216
DRB1*14:03	0.014	0.002	0.003	0	0.004	0.004	1.84e-18	0.0116
DRB1*14:04	0.006	0.015	0.006	0.018	0.011	0.024	4.1e-16	0.000291
DRB1*14:05	0.021	0.027	0.018	0.026	0.024	0.036	0.00196	0.0433
DRB1*15:01	0.075	0.192	0.212	0.232	0.178	0.138	1e-163	8.26e-10
DRB1*15:02	0.106	0.018	0.011	0.005	0.022	0.035	1.06e-126	7.91e-13
DRB1*16:02	0.01	0.009	0	0.018	0.004	0.011	0.198	2.06e-09
DQA1*01:01	0.113	0.114	0.074	0.113	0.118	0.128	0.806	0.0024
DQA1*01:02	0.17	0.22	0.264	0.255	0.207	0.159	1.44e-17	1.08e-09
DQA1*01:03	0.19	0.09	0.056	0.099	0.071	0.135	1.21e-78	1.92e-12
DQA1*03:01	0.398	0.447	0.497	0.413	0.447	0.493	2.04e-07	0.00396
DQA1*04:01	0.026	0.027	0.015	0.026	0.034	0.019	0.54	0.00121
DQA1*05:01	0.084	0.089	0.065	0.086	0.108	0.059	0.22	2.26e-07
DQA1*06:01	0.017	0.011	0.03	0.007	0.011	0.006	2.03e-05	6.25e-08
DQB1*03:01	0.11	0.097	0.095	0.091	0.115	0.063	0.0023	1.14e-06
DQB1*03:02	0.095	0.118	0.139	0.124	0.108	0.12	2.32e-08	0.101
DQB1*03:03	0.153	0.121	0.167	0.09	0.132	0.127	1.18e-10	3.01e-08
DQB1*04:01	0.126	0.185	0.153	0.177	0.188	0.219	7.16e-32	0.0042
DQB1*04:02	0.038	0.049	0.052	0.047	0.052	0.043	6.57e-06	0.532
DQB1*05:01	0.06	0.018	0.009	0.004	0.031	0.022	3.11e-51	1.31e-14
DQB1*05:02	0.026	0.036	0.016	0.047	0.026	0.052	2.9e-06	1.88e-08
DQB1*05:03	0.038	0.069	0.049	0.081	0.064	0.065	6.62e-31	0.00958
DQB1*06:01	0.184	0.077	0.055	0.086	0.067	0.099	7.63e-95	8.84e-05
DQB1*06:02	0.071	0.191	0.212	0.231	0.177	0.136	1.33e-179	5.4e-10
DQB1*06:03	0.006	0.013	0.001	0.013	0.005	0.036	4.36e-11	7.92e-20
DQB1*06:04	0.083	0.017	0.05	0.005	0.021	0.012	2.02e-90	2.6e-18
DPA1*01:03	0.421	0.381	0.304	0.397	0.399	0.362	2e-05	0.00181
DPA1*02:01	0.144	0.107	0.122	0.08	0.125	0.109	4.29e-14	3.62e-06
DPA1*02:02	0.405	0.487	0.55	0.505	0.446	0.504	3.63e-17	0.00183
DPB1*02:01	0.246	0.263	0.246	0.283	0.273	0.204	0.0177	4.13e-05
DPB1*02:02	0.036	0.021	0.022	0.023	0.014	0.032	1.44e-11	0.000645
DPB1*03:01	0.045	0.051	0.043	0.045	0.051	0.071	0.0434	0.00212
DPB1*04:01	0.064	0.013	0.011	0.003	0.023	0.011	1.68e-70	2.61e-10
DPB1*04:02	0.09	0.076	0.071	0.069	0.077	0.091	0.000232	0.1
DPB1*05:01	0.37	0.478	0.536	0.511	0.444	0.457	1.18e-30	0.00175
DPB1*06:01	0.007	0.012	0.005	0.004	0.015	0.02	0.00046	2.37e-07
DPB1*09:01	0.098	0.016	0.003	0.005	0.019	0.035	6.39e-118	6.01e-14
DPB1*13:01	0.016	0.035	0.031	0.029	0.044	0.032	4.7e-27	0.0108
DPB1*14:01	0.012	0.015	0.01	0.01	0.021	0.014	0.0479	0.00284
DPB1*19:01	0.004	0.011	0.017	0.007	0.007	0.024	1.46e-13	4.08e-07
AF, allele frequency; Please note that the allele frequencies are estimated based on the HLA imputation analysis.

## Sheet: ST6
	Supplementary Table 6. Allele Frequencies of rs59275057 and rs80083114 in Asian Populations
	SNP	Population	AC	AN	AF
	rs77756144	Hondo (this study)	5033	27066	0.186
		Ryukyu (this study)	2694	8570	0.314
		Mongolia (NARD)	119	768	0.154948
		Korean (NARD)	180	1700	0.105882
		Lation/Admixed American (gnomAD)	114	846	0.1348
		East Asian (gnomAD)	122	1558	0.07831
		African/African American (gnomAD)	19	8714	0.00218
		European (non-Finnish) (1KG)	8	15410	0.000577
		Chinese (NARD)	15	182	0.0824176
		HKG (NARD)	7	116	0.060344
		SEA (genomeASIA 100K)	9	692	0.013005
		SAS (genomeASIA 100K)	14	1448	0.009668
	AC, allele count; AN, allele number; AF, allele frequency
	HKG, Chinese in Hong Kong; SEA, southeastern Asian; SAS, south Asian

## Sheet: ST7
Supplementary Table 7: Significant Loci Excluded Due to Likely False-Positive Findings
CHR	Sta (Mb)	End (Mb)	Cytobands	Gene	Exclusion reasons
10	45.006	48.525	10q11.21-11.22	ANTXRL	Segmental duplication; Referece Assembly fix patch; SV(HGSV_147675)
13	56.451	59.037	13q21.1	PCDH17	SV (HGSV_183019, HGSV_183128, HGSV_183131, HGSV_183212)
14	106.625	107.02	14q32.33	IGH	SV (HGSV_196998, HGSV_197108, HGSV_197122, HGSV_197141)
17	16.773	18.027	17p11.2	PEMT	SV (HGSV_214832, HGSV_214859, HGSV_214868)
17	58.084	59.047	17q23.1-23.2	BCAS3	Segmental duplications
18	11.902	12.256	18p11.21	ANKRD62	Segmental duplications
4	3.829	4.215	4p16.3	TMEM128	Segmental duplications
7	5.579	6.331	7p22.1	PMS2	Segmental duplications; SV(HGSV_105085, HGSV_105269)
16	17.41	17.504	16p12.3	XYLT1	Segmental duplications
4	8.856	8.908	4p16.1	HMX1	Segmental duplications
3	123.4	123.43	3q21.1	MYLK	Segmental duplications
SV, Structural Variation; The IDs enclosed in parentheses correspond to Structural Variant IDs from the Human Genome Structural Variation Consortium (HGSVC) dataset.
Please refer to the HGSVC phase2 data (https://www.internationalgenome.org/data-portal/data-collection/hgsvc2)

## Sheet: ST8
Supplementary Table 8: Significant Candidate Loci Detected by FastSMC in Down-Sampled Hondo Population (N=4,458) within the Past 150 Generations
CHR	Position (Mb)	Cytoband	PDRC150	Candidate Gene
2	108.623-109.582	2q12.3	9.29e-08	EDAR
4	97.783-101.940	4q23	2.27e-22	ADH cluster
6	24.564-36.091	6p21	1.05e-32	MHC
12	110.271-113.954	12q24	3.33e-26	ALDH2

## Sheet: ST9
Supplementary Table 9: Significant Candidate Loci Detected by FastSMC in Hondo and Ryukyu Populations in the Past 50-20 Generations
CHR	Position (Mb)	Cytoband	PDRC	Candidate Gene	Time scale	Group
4	96.957-102.222	4q23	1.63e-19	ADH	50	Hondo
6	23.575-37.181	6p21	1.09e-106	MHC
12	109.461-113.961	12q24	3.01e-40	ALDH2
2	88.429-110.942	2q12.3	5.24e-08	EDAR	20
4	97.783-101.131	4q23	1.19e-12	ADH
6	22.156-37.725	6p21	1.1e-154	MHC
2	2.769-5.266	2p25.3	3.36e-14	COLEC11
12	109.331-113.961	12q24	4.97e-32	ALDH2
2	2.536-5.266	2p25.3	3.88e-15	COLEC11	20	Ryukyu
CHR, chromosome; DRC, Density of Recent Coalescence statistic (at two time scales: past 50 and 20 generations).

## Sheet: ST10
Supplementary Table 10: Significant Candidate Loci Detected by FastSMC in Ryukyu Subgroups in the Past 20-150 Generations
CHR	Position (Mb)	Cytoband	PDRC	Candidate gene	Time scale	Group
4	97.782-100.505	4q23	6.21e-16	ADH cluster	150	Miyako (N=1,014)
10	66.619-67.091	10q21.3	3.82e-08	JMJD1C/CTNNA3
2	2.645-3.459	2p25.3	2.57e-12	COLEC11	20
2	108.676-108.927	2q12.3	1.1e-08	EDAR	150	Okinawa-jima (N=319)
2	177.549-177.839	2q31.1	3.55e-09	HOXD gene cluster
4	99.617-100.505	4q23	3.08e-12	ADH cluster
6	31.230-31.275	6p21	6.06e-08	MHC
21	18.285-18.625	21q21.1	1.85e-08	21q21.1
22	48.931-49.046	22q13.32	5.15e-09	TAFA5
2	2.536-5.266	2p25.3	3.65e-16	COLEC11	20
4	99.617-100.505	4q23	3.2e-15	ADH cluster	150	Yaeyama (N=538)
6	31.230-31.323	6p21	7.6e-08	MHC
DRC, Density of Recent Coalescence statistic (at three time scales: past 150, 50, and 20 generations).

[truncated: 1 more sheets: ST11]
